# Supplementary material for: Addictive use of digital devices in young children: Associations with delay discounting, self-control and academic performance
Source: PLoS One. 2021 Jun 22;16(6):e0253058. doi: 10.1371/journal.pone.0253058 (PMC8219150; doi:10.1371/journal.pone.0253058)
Supplement: S1 Dataset — (XLSX) [file pone.0253058.s005.xlsx]

## Sheet: Tabelle1
ID	1. How much time do you usually spend on Facebook and Facebook Messenger?		2. How much time do you usually spend on Tag on TikTok?		3. How much time do you usually spend on WhatsApp?		4. How much time do you usually spend on Instagram?		5. How much time do you usually spend on Snapchat?		6. How much time do you usually spend on YouTube?		7. How much time do you usually spend on gaming apps?		Usage	8. How often do you post photos, videos or stories or send messages on ... [Facebook and Facebook Messenger]	Facebook Posts	8. How often do you post photos, videos or stories or send messages on ... [TikTok]	TikTok Posts	8. How often do you post photos, videos or stories or send messages on ... [Whatsapp]	Whatsapp Posts	8. How often do you post photos, videos or stories or send messages on ... [Instagram]	Insta Posts	8. How often do you post photos, videos or stories or send messages on ... [Snapchat]	Snapchat Posts	8. How often do you post photos, videos or stories or send messages on ... [YouTube]	YouTube Posts	8. How often do you post photos, videos or stories or send messages on ... [anderen sozialen Medien]	Other Posts	Posting	9. When you receive a notification on your smartphone (e.g. new message, likes), how quickly do you open it?	Notifications	10. Do your parents have rules about your screen time?	How long are you allowed to use your phone per day?	11. Have you ever been mobbed online?	12. Do you feel that your parents spend a lot of time on their phones?	Eltern much use?	1. Which option do you prefer?		2. Which option do you prefer?		3. Which option do you prefer?		4. Which option do you prefer?		5. Which option do you prefer?		6. Which option do you prefer?
1	none	0	none	0	10 to 30 minutes	2	none	0	10 to 30 minutes	2	30 to 60 minutes	3	10 to 30 minutes	2	9	never	0	never	0	every few months	1	never	0	never	0	never	0	never	0	1	immediately	5	no		never	somewhat agree	yes	You receive 54€ today	0	You receive 55€ today	0	You receive 19€ today	0	You receive 31€ today	0	You receive 25€ in 19 days	1	You receive 47€ today	0
2	none	0	none	0	10 to 30 minutes	2	none	0	none	0	10 to 30 minutes	2	30 to 60 minutes	3	7	never	0	never	0	every few weeks	2	never	0	never	0	never	0	never	0	2	hours later	2	no		never	somewhat agree	yes	You receive 54€ today	0	You receive 75€ in 61 days	1	You receive 25€ in 53 days	1	You receive 85€ in 7 days	1	You receive 25€ in 19 days	1	You receive 47€ today	0
3	10 to 30 minutes	2	30 to 60 minutes	3	10 to 30 minutes	2	30 to 60 minutes	3	less than 10 minutes	1	more than 60 minutes	4	10 to 30 minutes	2	17	every few months	1	every few months	1	every few weeks	2	every few weeks	2	never	0	every few weeks	2	never	0	8	after a few minutes	3	no		never	somewhat agree	yes	You receive 54€ today	0	You receive 75€ in 61 days	1	You receive 19€ today	0	You receive 85€ in 7 days	1	You receive 25€ in 19 days	1	You receive 47€ today	0
4	none	0	10 to 30 minutes	2	10 to 30 minutes	2	none	0	none	0	more than 60 minutes	4	less than 10 minutes	1	9	never	0	never	0	every few weeks	2	never	0	never	0	never	0	never	0	2	hours later	2	yes	1,5 hours	never	somewhat disagree	no	You receive 54€ today	0	You receive 55€ today	0	You receive 25€ in 53 days	1	You receive 31€ today	0	You receive 25€ in 19 days	1	You receive 47€ today	0
5	none	0	none	0	less than 10 minutes	1	none	0	less than 10 minutes	1	10 to 30 minutes	2	none	0	4	never	0	never	0	every few weeks	2	never	0	every few months	1	never	0	never	0	3	not immediately but after a few seconds	4	no		never	somewhat disagree	no	You receive 55€ in 117 days	1	You receive 75€ in 61 days	1	You receive 25€ in 53 days	1	You receive 85€ in 7 days	1	You receive 25€ in 19 days	1	You receive 47€ today	0
6	10 to 30 minutes	2	none	0	10 to 30 minutes	2	10 to 30 minutes	2	less than 10 minutes	1	30 to 60 minutes	3	more than 60 minutes	4	14	never	0	never	0	every few months	1	every few weeks	2	never	0	never	0	never	0	3	not immediately but after a few seconds	4	yes	2 hours	never	somewhat disagree	no	You receive 54€ today	0	You receive 75€ in 61 days	1	You receive 25€ in 53 days	1	You receive 85€ in 7 days	1	You receive 25€ in 19 days	1	You receive 47€ today	0
7	none	0	none	0	none	0	none	0	none	0	10 to 30 minutes	2	none	0	2	never	0	never	0	never	0	never	0	never	0	never	0	never	0	0	hours later	2	yes	30 minutes	never	somewhat disagree	no	You receive 55€ in 117 days	1	You receive 75€ in 61 days	1	You receive 25€ in 53 days	1	You receive 85€ in 7 days	1	You receive 25€ in 19 days	1	You receive 47€ today	0
8	none	0	less than 10 minutes	1	30 to 60 minutes	3	none	0	none	0	more than 60 minutes	4	less than 10 minutes	1	9	never	0	every few months	1	every few days	3	never	0	never	0	never	0	never	0	4	hours later	2	yes	30 minutes	never	strongly disagree	no	You receive 55€ in 117 days	1	You receive 75€ in 61 days	1	You receive 25€ in 53 days	1	You receive 85€ in 7 days	1	You receive 25€ in 19 days	1	You receive 50€ in 160 days	1
9	none	0	less than 10 minutes	1	10 to 30 minutes	2	none	0	none	0	30 to 60 minutes	3	more than 60 minutes	4	10	never	0	never	0	daily	4	never	0	never	0	every few days	3	daily	4	11	not immediately but after a few seconds	4	yes	1 hour	never	somewhat agree	yes	You receive 54€ today	0	You receive 55€ today	0	You receive 19€ today	0	You receive 85€ in 7 days	1	You receive 14€ today	0	You receive 47€ today	0
10	none	0	none	0	none	0	none	0	none	0	none	0	more than 60 minutes	4	4	never	0	never	0	never	0	never	0	never	0	never	0	daily	4	4	immediately	5	yes	more than 2 hours	never	strongly agree	yes	You receive 54€ today	0	You receive 55€ today	0	You receive 25€ in 53 days	1	You receive 85€ in 7 days	1	You receive 25€ in 19 days	1	You receive 47€ today	0
11	none	0	more than 60 minutes	4	10 to 30 minutes	2	none	0	less than 10 minutes	1	10 to 30 minutes	2	30 to 60 minutes	3	12	never	0	every few weeks	2	every few days	3	never	0	never	0	never	0	never	0	5	after a few minutes	3	yes	more than 2 hours	daily	somewhat disagree	no	You receive 54€ today	0	You receive 75€ in 61 days	1	You receive 19€ today	0	You receive 85€ in 7 days	1	You receive 14€ today	0	You receive 47€ today	0
12	more than 60 minutes	4	30 to 60 minutes	3	less than 10 minutes	1	none	0	none	0	30 to 60 minutes	3	10 to 30 minutes	2	13	never	0	every few weeks	2	every few weeks	2	never	0	never	0	never	0	never	0	4	after a few minutes	3	yes	1,5 hours	never	somewhat disagree	no	You receive 54€ today	0	You receive 75€ in 61 days	1	You receive 25€ in 53 days	1	You receive 85€ in 7 days	1	You receive 14€ today	0	You receive 47€ today	0
13	none	0	none	0	less than 10 minutes	1	none	0	none	0	30 to 60 minutes	3	30 to 60 minutes	3	7	never	0	never	0	daily	4	never	0	never	0	daily	4	every few weeks	2	10	after a few minutes	3	no		rarely	somewhat agree	yes	You receive 55€ in 117 days	1	You receive 75€ in 61 days	1	You receive 25€ in 53 days	1	You receive 85€ in 7 days	1	You receive 25€ in 19 days	1	You receive 47€ today	0
14	none	0	30 to 60 minutes	3	10 to 30 minutes	2	10 to 30 minutes	2	less than 10 minutes	1	more than 60 minutes	4	more than 60 minutes	4	16	never	0	every few months	1	daily	4	every few days	3	never	0	daily	4	never	0	12	not immediately but after a few seconds	4	no		sometimes	somewhat agree	yes	You receive 55€ in 117 days	1	You receive 75€ in 61 days	1	You receive 25€ in 53 days	1	You receive 85€ in 7 days	1	You receive 25€ in 19 days	1	You receive 50€ in 160 days	1
15	none	0	10 to 30 minutes	2	30 to 60 minutes	3	none	0	none	0	less than 10 minutes	1	10 to 30 minutes	2	8	never	0	every few days	3	daily	4	never	0	never	0	never	0	every few months	1	8	hours later	2	yes	2 hours	never	somewhat disagree	no	You receive 54€ today	0	You receive 55€ today	0	You receive 19€ today	0	You receive 85€ in 7 days	1	You receive 25€ in 19 days	1	You receive 47€ today	0
16	none	0	10 to 30 minutes	2	30 to 60 minutes	3	none	0	none	0	more than 60 minutes	4	less than 10 minutes	1	10	never	0	never	0	daily	4	never	0	never	0	never	0	never	0	4	after a few minutes	3	no		never	somewhat agree	yes	You receive 54€ today	0	You receive 55€ today	0	You receive 25€ in 53 days	1	You receive 85€ in 7 days	1	You receive 25€ in 19 days	1	You receive 47€ today	0
17	none	0	none	0	more than 60 minutes	4	more than 60 minutes	4	none	0	more than 60 minutes	4	more than 60 minutes	4	16	never	0	never	0	daily	4	never	0	never	0	every few days	3	never	0	7	immediately	5	no		never	somewhat disagree	no	You receive 54€ today	0	You receive 55€ today	0	You receive 19€ today	0	You receive 85€ in 7 days	1	You receive 14€ today	0	You receive 47€ today	0
18	none	0	none	0	30 to 60 minutes	3	none	0	none	0	10 to 30 minutes	2	30 to 60 minutes	3	8	never	0	never	0	every few weeks	2	never	0	never	0	never	0	never	0	2	not immediately but after a few seconds	4	yes	2 hours	sometimes	strongly disagree	no	You receive 54€ today	0	You receive 55€ today	0	You receive 19€ today	0	You receive 31€ today	0	You receive 14€ today	0	You receive 47€ today	0
19	none	0	30 to 60 minutes	3	more than 60 minutes	4	30 to 60 minutes	3	less than 10 minutes	1	30 to 60 minutes	3	none	0	14	never	0	every few months	1	daily	4	every few days	3	never	0	never	0	never	0	8	after a few minutes	3	no		never	somewhat disagree	no	You receive 54€ today	0	You receive 55€ today	0	You receive 19€ today	0	You receive 85€ in 7 days	1	You receive 25€ in 19 days	1	You receive 50€ in 160 days	1
20	none	0	30 to 60 minutes	3	10 to 30 minutes	2	10 to 30 minutes	2	10 to 30 minutes	2	10 to 30 minutes	2	more than 60 minutes	4	15	never	0	every few months	1	every few weeks	2	every few months	1	never	0	never	0	never	0	4	not immediately but after a few seconds	4	no		never	somewhat disagree	no	You receive 54€ today	0	You receive 75€ in 61 days	1	You receive 25€ in 53 days	1	You receive 85€ in 7 days	1	You receive 25€ in 19 days	1	You receive 50€ in 160 days	1
21	none	0	none	0	less than 10 minutes	1	none	0	none	0	none	0	less than 10 minutes	1	2	never	0	never	0	every few weeks	2	never	0	never	0	never	0	never	0	2	hours later	2	yes	1 hour	never	strongly disagree	no	You receive 54€ today	0	You receive 75€ in 61 days	1	You receive 25€ in 53 days	1	You receive 85€ in 7 days	1	You receive 25€ in 19 days	1	You receive 47€ today	0
22	none	0	10 to 30 minutes	2	10 to 30 minutes	2	less than 10 minutes	1	less than 10 minutes	1	30 to 60 minutes	3	none	0	9	never	0	never	0	every few weeks	2	every few months	1	never	0	never	0	never	0	3	hours later	2	no		never	strongly disagree	no	You receive 54€ today	0	You receive 55€ today	0	You receive 19€ today	0	You receive 85€ in 7 days	1	You receive 14€ today	0	You receive 47€ today	0
23	none	0	more than 60 minutes	4	30 to 60 minutes	3	30 to 60 minutes	3	30 to 60 minutes	3	more than 60 minutes	4	less than 10 minutes	1	18	never	0	every few weeks	2	every few days	3	daily	4	daily	4	never	0	every few months	1	14	after a few minutes	3	no		never	somewhat disagree	no	You receive 54€ today	0	You receive 55€ today	0	You receive 19€ today	0	You receive 31€ today	0	You receive 14€ today	0	You receive 47€ today	0
24	none	0	30 to 60 minutes	3	less than 10 minutes	1	none	0	none	0	10 to 30 minutes	2	more than 60 minutes	4	10	never	0	never	0	never	0	never	0	never	0	never	0	never	0	0	days later	1	yes	2 hours	never	strongly agree	yes	You receive 55€ in 117 days	1	You receive 75€ in 61 days	1	You receive 25€ in 53 days	1	You receive 85€ in 7 days	1	You receive 14€ today	0	You receive 50€ in 160 days	1
25	none	0	none	0	30 to 60 minutes	3	none	0	none	0	30 to 60 minutes	3	30 to 60 minutes	3	9	never	0	never	0	every few days	3	never	0	never	0	never	0	every few months	1	4	not immediately but after a few seconds	4	yes	1,5 hours	never	somewhat disagree	no	You receive 54€ today	0	You receive 55€ today	0	You receive 19€ today	0	You receive 85€ in 7 days	1	You receive 25€ in 19 days	1	You receive 47€ today	0
26	none	0	30 to 60 minutes	3	10 to 30 minutes	2	more than 60 minutes	4	none	0	more than 60 minutes	4	more than 60 minutes	4	17	never	0	every few days	3	never	0	daily	4	never	0	never	0	daily	4	11	immediately	5	no		daily	strongly disagree	no	You receive 54€ today	0	You receive 55€ today	0	You receive 19€ today	0	You receive 85€ in 7 days	1	You receive 14€ today	0	You receive 47€ today	0
27	none	0	30 to 60 minutes	3	less than 10 minutes	1	none	0	none	0	10 to 30 minutes	2	10 to 30 minutes	2	8	never	0	never	0	every few weeks	2	never	0	never	0	never	0	never	0	2	hours later	2	yes	more than 2 hours	never	somewhat disagree	no	You receive 54€ today	0	You receive 55€ today	0	You receive 19€ today	0	You receive 85€ in 7 days	1	You receive 14€ today	0	You receive 47€ today	0
28	none	0	more than 60 minutes	4	30 to 60 minutes	3	less than 10 minutes	1	none	0	30 to 60 minutes	3	more than 60 minutes	4	15	never	0	every few weeks	2	daily	4	never	0	never	0	never	0	never	0	6	immediately	5	no		never	somewhat agree	yes	You receive 54€ today	0	You receive 55€ today	0	You receive 19€ today	0	You receive 85€ in 7 days	1	You receive 25€ in 19 days	1	You receive 47€ today	0
29	none	0	more than 60 minutes	4	10 to 30 minutes	2	none	0	less than 10 minutes	1	less than 10 minutes	1	none	0	8	never	0	every few weeks	2	every few days	3	never	0	every few weeks	2	never	0	never	0	7	hours later	2	no		rarely	strongly disagree	no	You receive 54€ today	0	You receive 75€ in 61 days	1	You receive 25€ in 53 days	1	You receive 85€ in 7 days	1	You receive 25€ in 19 days	1	You receive 50€ in 160 days	1
30	none	0	more than 60 minutes	4	10 to 30 minutes	2	none	0	none	0	more than 60 minutes	4	more than 60 minutes	4	14	never	0	every few months	1	every few weeks	2	never	0	never	0	never	0	never	0	3	after a few minutes	3	yes	more than 2 hours	rarely	somewhat disagree	no	You receive 54€ today	0	You receive 55€ today	0	You receive 19€ today	0	You receive 85€ in 7 days	1	You receive 14€ today	0	You receive 47€ today	0
31	none	0	more than 60 minutes	4	less than 10 minutes	1	30 to 60 minutes	3	10 to 30 minutes	2	more than 60 minutes	4	10 to 30 minutes	2	16	never	0	every few weeks	2	every few days	3	every few weeks	2	daily	4	never	0	every few months	1	12	after a few minutes	3	no		never	somewhat agree	yes	You receive 54€ today	0	You receive 75€ in 61 days	1	You receive 25€ in 53 days	1	You receive 85€ in 7 days	1	You receive 25€ in 19 days	1	You receive 47€ today	0
32	none	0	more than 60 minutes	4	30 to 60 minutes	3	none	0	none	0	less than 10 minutes	1	none	0	8	never	0	never	0	never	0	never	0	never	0	never	0	never	0	0	not immediately but after a few seconds	4	no		never	somewhat agree	yes	You receive 55€ in 117 days	1	You receive 75€ in 61 days	1	You receive 25€ in 53 days	1	You receive 85€ in 7 days	1	You receive 25€ in 19 days	1	You receive 50€ in 160 days	1
33	none	0	more than 60 minutes	4	less than 10 minutes	1	none	0	none	0	more than 60 minutes	4	30 to 60 minutes	3	12	never	0	every few days	3	every few days	3	never	0	never	0	never	0	never	0	6	not immediately but after a few seconds	4	no		never	somewhat agree	yes	You receive 54€ today	0	You receive 75€ in 61 days	1	You receive 19€ today	0	You receive 85€ in 7 days	1	You receive 25€ in 19 days	1	You receive 47€ today	0
34	none	0	none	0	less than 10 minutes	1	none	0	none	0	none	0	30 to 60 minutes	3	4	never	0	never	0	every few days	3	never	0	never	0	never	0	every few days	3	6	after a few minutes	3	no		never	somewhat agree	yes	You receive 54€ today	0	You receive 55€ today	0	You receive 19€ today	0	You receive 85€ in 7 days	1	You receive 25€ in 19 days	1	You receive 47€ today	0
35	none	0	none	0	10 to 30 minutes	2	none	0	none	0	30 to 60 minutes	3	none	0	5	never	0	never	0	daily	4	never	0	never	0	never	0	never	0	4	after a few minutes	3	yes	2 hours	rarely	somewhat disagree	no	You receive 55€ in 117 days	1	You receive 75€ in 61 days	1	You receive 25€ in 53 days	1	You receive 85€ in 7 days	1	You receive 25€ in 19 days	1	You receive 47€ today	0
36	none	0	more than 60 minutes	4	30 to 60 minutes	3	none	0	none	0	10 to 30 minutes	2	more than 60 minutes	4	13	never	0	daily	4	never	0	never	0	never	0	never	0	never	0	4	not immediately but after a few seconds	4	no		rarely	somewhat agree	yes	You receive 54€ today	0	You receive 75€ in 61 days	1	You receive 25€ in 53 days	1	You receive 85€ in 7 days	1	You receive 25€ in 19 days	1	You receive 47€ today	0
37	none	0	more than 60 minutes	4	less than 10 minutes	1	less than 10 minutes	1	less than 10 minutes	1	10 to 30 minutes	2	less than 10 minutes	1	10	never	0	daily	4	every few weeks	2	never	0	daily	4	never	0	never	0	10	after a few minutes	3	yes	2 hours	never	strongly disagree	no	You receive 55€ in 117 days	1	You receive 75€ in 61 days	1	You receive 25€ in 53 days	1	You receive 85€ in 7 days	1	You receive 25€ in 19 days	1	You receive 50€ in 160 days	1
38	none	0	less than 10 minutes	1	30 to 60 minutes	3	10 to 30 minutes	2	less than 10 minutes	1	30 to 60 minutes	3	30 to 60 minutes	3	13	never	0	never	0	never	0	never	0	every few weeks	2	never	0	never	0	2	after a few minutes	3	yes	more than 2 hours	never	somewhat agree	yes	You receive 55€ in 117 days	1	You receive 75€ in 61 days	1	You receive 25€ in 53 days	1	You receive 85€ in 7 days	1	You receive 25€ in 19 days	1	You receive 50€ in 160 days	1
39	none	0	none	0	30 to 60 minutes	3	none	0	none	0	none	0	more than 60 minutes	4	7	never	0	never	0	every few months	1	never	0	never	0	never	0	every few months	1	2	hours later	2	yes	1,5 hours	rarely	somewhat disagree	no	You receive 54€ today	0	You receive 75€ in 61 days	1	You receive 19€ today	0	You receive 85€ in 7 days	1	You receive 14€ today	0	You receive 47€ today	0
40	none	0	30 to 60 minutes	3	30 to 60 minutes	3	none	0	none	0	more than 60 minutes	4	more than 60 minutes	4	14	never	0	every few days	3	every few days	3	never	0	never	0	never	0	never	0	6	not immediately but after a few seconds	4	yes	more than 2 hours	rarely	somewhat agree	yes	You receive 54€ today	0	You receive 55€ today	0	You receive 19€ today	0	You receive 85€ in 7 days	1	You receive 25€ in 19 days	1	You receive 47€ today	0
41	none	0	more than 60 minutes	4	more than 60 minutes	4	less than 10 minutes	1	none	0	more than 60 minutes	4	more than 60 minutes	4	17	never	0	every few months	1	daily	4	every few months	1	never	0	every few months	1	never	0	7	after a few minutes	3	no		rarely	strongly disagree	no	You receive 55€ in 117 days	1	You receive 75€ in 61 days	1	You receive 25€ in 53 days	1	You receive 85€ in 7 days	1	You receive 25€ in 19 days	1	You receive 50€ in 160 days	1
42	10 to 30 minutes	2	less than 10 minutes	1	none	0	less than 10 minutes	1	none	0	30 to 60 minutes	3	more than 60 minutes	4	11	every few months	1	every few weeks	2	never	0	every few months	1	never	0	every few weeks	2	never	0	6	immediately	5	no		never	somewhat disagree	no	You receive 54€ today	0	You receive 55€ today	0	You receive 19€ today	0	You receive 85€ in 7 days	1	You receive 14€ today	0	You receive 47€ today	0
43	more than 60 minutes	4	none	0	10 to 30 minutes	2	none	0	10 to 30 minutes	2	more than 60 minutes	4	30 to 60 minutes	3	15	every few months	1	never	0	every few months	1	never	0	never	0	never	0	never	0	2	not immediately but after a few seconds	4	no		never	strongly disagree	no	You receive 54€ today	0	You receive 75€ in 61 days	1	You receive 19€ today	0	You receive 85€ in 7 days	1	You receive 14€ today	0	You receive 47€ today	0
44	10 to 30 minutes	2	more than 60 minutes	4	more than 60 minutes	4	more than 60 minutes	4	more than 60 minutes	4	more than 60 minutes	4	30 to 60 minutes	3	25	every few days	3	daily	4	daily	4	daily	4	daily	4	every few days	3	daily	4	26	immediately	5	yes	more than 2 hours	never	strongly agree	yes	You receive 54€ today	0	You receive 75€ in 61 days	1	You receive 19€ today	0	You receive 85€ in 7 days	1	You receive 25€ in 19 days	1	You receive 47€ today	0
45	10 to 30 minutes	2	none	0	less than 10 minutes	1	none	0	none	0	10 to 30 minutes	2	10 to 30 minutes	2	7	never	0	never	0	every few days	3	never	0	never	0	never	0	every few weeks	2	5	not immediately but after a few seconds	4	yes	1 hour	never	somewhat agree	yes	You receive 54€ today	0	You receive 75€ in 61 days	1	You receive 19€ today	0	You receive 85€ in 7 days	1	You receive 14€ today	0	You receive 47€ today	0
46	none	0	none	0	30 to 60 minutes	3	none	0	none	0	10 to 30 minutes	2	none	0	5	never	0	never	0	every few months	1	never	0	never	0	never	0	never	0	1	hours later	2	yes	1 hour	sometimes	somewhat disagree	no	You receive 54€ today	0	You receive 75€ in 61 days	1	You receive 19€ today	0	You receive 85€ in 7 days	1	You receive 25€ in 19 days	1	You receive 47€ today	0
47	none	0	30 to 60 minutes	3	none	0	less than 10 minutes	1	none	0	30 to 60 minutes	3	less than 10 minutes	1	8	never	0	every few weeks	2	never	0	never	0	never	0	never	0	never	0	2	not immediately but after a few seconds	4	yes	more than 2 hours	never	somewhat disagree	no	You receive 54€ today	0	You receive 55€ today	0	You receive 25€ in 53 days	1	You receive 85€ in 7 days	1	You receive 25€ in 19 days	1	You receive 47€ today	0
48	none	0	more than 60 minutes	4	10 to 30 minutes	2	none	0	less than 10 minutes	1	none	0	30 to 60 minutes	3	10	never	0	daily	4	every few months	1	never	0	every few months	1	never	0	never	0	6	not immediately but after a few seconds	4	yes	more than 2 hours	rarely	somewhat agree	yes	You receive 54€ today	0	You receive 75€ in 61 days	1	You receive 25€ in 53 days	1	You receive 85€ in 7 days	1	You receive 14€ today	0	You receive 47€ today	0
49	none	0	none	0	less than 10 minutes	1	none	0	none	0	more than 60 minutes	4	30 to 60 minutes	3	8	never	0	never	0	every few weeks	2	never	0	never	0	never	0	every few weeks	2	4	hours later	2	no		never	somewhat disagree	no	You receive 54€ today	0	You receive 55€ today	0	You receive 19€ today	0	You receive 85€ in 7 days	1	You receive 25€ in 19 days	1	You receive 47€ today	0
50	none	0	10 to 30 minutes	2	less than 10 minutes	1	none	0	none	0	less than 10 minutes	1	more than 60 minutes	4	8	never	0	every few months	1	every few months	1	never	0	never	0	never	0	never	0	2	after a few minutes	3	yes	more than 2 hours	never	strongly disagree	no	You receive 54€ today	0	You receive 55€ today	0	You receive 19€ today	0	You receive 85€ in 7 days	1	You receive 14€ today	0	You receive 47€ today	0
51	none	0	10 to 30 minutes	2	more than 60 minutes	4	less than 10 minutes	1	none	0	more than 60 minutes	4	more than 60 minutes	4	15	never	0	daily	4	daily	4	never	0	never	0	daily	4	every few weeks	2	14	immediately	5	no		never	somewhat disagree	no	You receive 54€ today	0	You receive 55€ today	0	You receive 19€ today	0	You receive 31€ today	0	You receive 14€ today	0	You receive 47€ today	0
52	less than 10 minutes	1	more than 60 minutes	4	more than 60 minutes	4	30 to 60 minutes	3	10 to 30 minutes	2	more than 60 minutes	4	more than 60 minutes	4	22	every few weeks	2	daily	4	every few days	3	every few months	1	never	0	never	0	every few days	3	13	not immediately but after a few seconds	4	no		never	strongly disagree	no	You receive 54€ today	0	You receive 55€ today	0	You receive 25€ in 53 days	1	You receive 85€ in 7 days	1	You receive 25€ in 19 days	1	You receive 47€ today	0
53	none	0	30 to 60 minutes	3	10 to 30 minutes	2	none	0	less than 10 minutes	1	30 to 60 minutes	3	none	0	9	never	0	daily	4	daily	4	never	0	daily	4	daily	4	every few weeks	2	18	immediately	5	no		never	somewhat disagree	no	You receive 54€ today	0	You receive 55€ today	0	You receive 19€ today	0	You receive 85€ in 7 days	1	You receive 25€ in 19 days	1	You receive 47€ today	0
54	none	0	more than 60 minutes	4	less than 10 minutes	1	10 to 30 minutes	2	less than 10 minutes	1	more than 60 minutes	4	10 to 30 minutes	2	14	never	0	every few weeks	2	every few days	3	never	0	never	0	never	0	never	0	5	not immediately but after a few seconds	4	yes	2 hours	sometimes	somewhat disagree	no	You receive 54€ today	0	You receive 75€ in 61 days	1	You receive 19€ today	0	You receive 85€ in 7 days	1	You receive 14€ today	0	You receive 47€ today	0
55	none	0	more than 60 minutes	4	10 to 30 minutes	2	none	0	less than 10 minutes	1	less than 10 minutes	1	10 to 30 minutes	2	10	never	0	every few days	3	daily	4	never	0	every few days	3	every few weeks	2	every few days	3	15	after a few minutes	3	yes	1 hour	sometimes	somewhat disagree	no	You receive 54€ today	0	You receive 55€ today	0	You receive 19€ today	0	You receive 85€ in 7 days	1	You receive 14€ today	0	You receive 47€ today	0
56	none	0	10 to 30 minutes	2	more than 60 minutes	4	less than 10 minutes	1	none	0	more than 60 minutes	4	more than 60 minutes	4	15	never	0	daily	4	daily	4	never	0	never	0	daily	4	every few weeks	2	14	immediately	5	no		never	somewhat disagree	no	You receive 54€ today	0	You receive 55€ today	0	You receive 19€ today	0	You receive 31€ today	0	You receive 14€ today	0	You receive 47€ today	0
57	none	0	more than 60 minutes	4	10 to 30 minutes	2	more than 60 minutes	4	none	0	more than 60 minutes	4	more than 60 minutes	4	18	never	0	daily	4	every few days	3	daily	4	never	0	never	0	daily	4	15	immediately	5	no		never	strongly agree	yes	You receive 55€ in 117 days	1	You receive 55€ today	0	You receive 19€ today	0	You receive 31€ today	0	You receive 14€ today	0	You receive 47€ today	0
58	none	0	none	0	none	0	none	0	none	0	30 to 60 minutes	3	none	0	3	never	0	never	0	never	0	never	0	never	0	never	0	never	0	0	days later	1	no		never	somewhat agree	yes	You receive 54€ today	0	You receive 55€ today	0	You receive 19€ today	0	You receive 31€ today	0	You receive 14€ today	0	You receive 47€ today	0
59	none	0	30 to 60 minutes	3	none	0	none	0	less than 10 minutes	1	more than 60 minutes	4	none	0	8	never	0	daily	4	never	0	never	0	every few months	1	never	0	never	0	5	immediately	5	yes	1 hour	never	somewhat agree	yes	You receive 54€ today	0	You receive 55€ today	0	You receive 25€ in 53 days	1	You receive 85€ in 7 days	1	You receive 14€ today	0	You receive 47€ today	0
60	none	0	30 to 60 minutes	3	none	0	none	0	less than 10 minutes	1	10 to 30 minutes	2	30 to 60 minutes	3	9	never	0	daily	4	never	0	never	0	every few weeks	2	never	0	never	0	6	immediately	5	yes	1 hour	never	somewhat agree	yes	You receive 54€ today	0	You receive 75€ in 61 days	1	You receive 25€ in 53 days	1	You receive 85€ in 7 days	1	You receive 14€ today	0	You receive 47€ today	0
61	none	0	none	0	none	0	none	0	none	0	none	0	none	0	0	never	0	never	0	never	0	never	0	never	0	never	0	never	0	0	days later	1	yes	more than 2 hours	never	somewhat agree	yes	You receive 54€ today	0	You receive 75€ in 61 days	1	You receive 25€ in 53 days	1	You receive 85€ in 7 days	1	You receive 14€ today	0	You receive 47€ today	0
62	10 to 30 minutes	2	none	0	none	0	none	0	none	0	more than 60 minutes	4	10 to 30 minutes	2	8	never	0	never	0	never	0	never	0	never	0	never	0	never	0	0	days later	1	yes	1 hour	never	strongly agree	yes	You receive 54€ today	0	You receive 55€ today	0	You receive 19€ today	0	You receive 85€ in 7 days	1	You receive 14€ today	0	You receive 47€ today	0
63	10 to 30 minutes	2	more than 60 minutes	4	none	0	less than 10 minutes	1	none	0	more than 60 minutes	4	more than 60 minutes	4	15	never	0	never	0	never	0	never	0	never	0	never	0	never	0	0	hours later	2	no		never	strongly disagree	no	You receive 54€ today	0	You receive 55€ today	0	You receive 19€ today	0	You receive 85€ in 7 days	1	You receive 14€ today	0	You receive 47€ today	0
64	none	0	more than 60 minutes	4	10 to 30 minutes	2	30 to 60 minutes	3	10 to 30 minutes	2	30 to 60 minutes	3	30 to 60 minutes	3	17	never	0	every few days	3	every few days	3	daily	4	daily	4	every few weeks	2	daily	4	20	hours later	2	yes	more than 2 hours	never	strongly disagree	no	You receive 55€ in 117 days	1	You receive 75€ in 61 days	1	You receive 25€ in 53 days	1	You receive 85€ in 7 days	1	You receive 25€ in 19 days	1	You receive 50€ in 160 days	1
65	none	0	more than 60 minutes	4	10 to 30 minutes	2	more than 60 minutes	4	more than 60 minutes	4	less than 10 minutes	1	10 to 30 minutes	2	17	never	0	daily	4	every few days	3	every few days	3	daily	4	never	0	every few weeks	2	16	after a few minutes	3	yes	30 minutes	never	somewhat disagree	no	You receive 54€ today	0	You receive 55€ today	0	You receive 19€ today	0	You receive 31€ today	0	You receive 25€ in 19 days	1	You receive 47€ today	0
66	none	0	10 to 30 minutes	2	more than 60 minutes	4	none	0	none	0	more than 60 minutes	4	10 to 30 minutes	2	12	every few weeks	2	never	0	daily	4	every few weeks	2	never	0	daily	4	every few days	3	15	immediately	5	yes	30 minutes	never	strongly agree	yes	You receive 55€ in 117 days	1	You receive 75€ in 61 days	1	You receive 25€ in 53 days	1	You receive 85€ in 7 days	1	You receive 25€ in 19 days	1	You receive 50€ in 160 days	1
67	none	0	none	0	10 to 30 minutes	2	none	0	none	0	more than 60 minutes	4	more than 60 minutes	4	10	never	0	never	0	daily	4	never	0	never	0	daily	4	never	0	8	immediately	5	no		never	somewhat disagree	no	You receive 54€ today	0	You receive 75€ in 61 days	1	You receive 25€ in 53 days	1	You receive 85€ in 7 days	1	You receive 25€ in 19 days	1	You receive 50€ in 160 days	1
68	none	0	none	0	none	0	none	0	none	0	more than 60 minutes	4	30 to 60 minutes	3	7	never	0	never	0	never	0	never	0	never	0	never	0	never	0	0	days later	1	yes	1 hour	never	somewhat agree	yes	You receive 54€ today	0	You receive 75€ in 61 days	1	You receive 25€ in 53 days	1	You receive 85€ in 7 days	1	You receive 25€ in 19 days	1	You receive 47€ today	0
69	none	0	30 to 60 minutes	3	less than 10 minutes	1	none	0	less than 10 minutes	1	10 to 30 minutes	2	10 to 30 minutes	2	9	never	0	daily	4	every few days	3	never	0	every few weeks	2	every few days	3	never	0	12	after a few minutes	3	no		never	somewhat agree	yes	You receive 55€ in 117 days	1	You receive 75€ in 61 days	1	You receive 25€ in 53 days	1	You receive 85€ in 7 days	1	You receive 25€ in 19 days	1	You receive 47€ today	0
70	none	0	more than 60 minutes	4	30 to 60 minutes	3	less than 10 minutes	1	10 to 30 minutes	2	more than 60 minutes	4	more than 60 minutes	4	18	never	0	daily	4	daily	4	never	0	never	0	every few days	3	every few weeks	2	13	immediately	5	no		never	strongly agree	yes	You receive 55€ in 117 days	1	You receive 75€ in 61 days	1	You receive 25€ in 53 days	1	You receive 85€ in 7 days	1	You receive 25€ in 19 days	1	You receive 50€ in 160 days	1
71	none	0	none	0	10 to 30 minutes	2	none	0	none	0	more than 60 minutes	4	10 to 30 minutes	2	8	never	0	never	0	daily	4	never	0	never	0	never	0	never	0	4	after a few minutes	3	yes	more than 2 hours	never	somewhat disagree	no	You receive 54€ today	0	You receive 55€ today	0	You receive 25€ in 53 days	1	You receive 85€ in 7 days	1	You receive 25€ in 19 days	1	You receive 47€ today	0
72	none	0	none	0	10 to 30 minutes	2	none	0	less than 10 minutes	1	more than 60 minutes	4	more than 60 minutes	4	11	never	0	every few months	1	daily	4	never	0	every few weeks	2	every few months	1	never	0	8	after a few minutes	3	yes	more than 2 hours	never	somewhat disagree	no	You receive 55€ in 117 days	1	You receive 75€ in 61 days	1	You receive 25€ in 53 days	1	You receive 85€ in 7 days	1	You receive 25€ in 19 days	1	You receive 47€ today	0
73	none	0	10 to 30 minutes	2	less than 10 minutes	1	none	0	none	0	none	0	none	0	3	never	0	never	0	every few days	3	never	0	never	0	never	0	never	0	3	after a few minutes	3	yes	30 minutes	never	strongly agree	yes	You receive 54€ today	0	You receive 75€ in 61 days	1	You receive 25€ in 53 days	1	You receive 85€ in 7 days	1	You receive 25€ in 19 days	1	You receive 47€ today	0
74	none	0	none	0	more than 60 minutes	4	none	0	none	0	more than 60 minutes	4	more than 60 minutes	4	12	never	0	never	0	daily	4	never	0	never	0	never	0	never	0	4	immediately	5	yes	2 hours	never	strongly agree	yes	You receive 54€ today	0	You receive 75€ in 61 days	1	You receive 19€ today	0	You receive 85€ in 7 days	1	You receive 25€ in 19 days	1	You receive 47€ today	0
75	none	0	none	0	10 to 30 minutes	2	none	0	none	0	30 to 60 minutes	3	more than 60 minutes	4	9	never	0	never	0	daily	4	never	0	never	0	never	0	never	0	4	immediately	5	yes	2 hours	never	somewhat disagree	no	You receive 54€ today	0	You receive 55€ today	0	You receive 19€ today	0	You receive 85€ in 7 days	1	You receive 14€ today	0	You receive 47€ today	0
[truncated: 144 more columns]
